# Supplementary material for: Assembly, annotation and analysis of the chloroplast genome of the Algarrobo tree Neltuma pallida (subfamily: Caesalpinioideae)
Source: BMC Plant Biol. 2023 Nov 16;23:570. doi: 10.1186/s12870-023-04581-5 (PMC10652460; doi:10.1186/s12870-023-04581-5)
Supplement: Supplementary file 2 — Additional file 2. [file 12870_2023_4581_MOESM2_ESM.xlsx]

## Sheet: GC
Table S1. Base composition for the whole N. pallida chloroplast genome, its regions and the genes annotated in it.
Nucleotide	T/U	C	A	G	Total	G+C%	T+A%	Length (pb)
Genome	0.324324	0.183242	0.315936	0.176498	1	0.35974	0.64026	162381
LSC	0.341419	0.171026	0.325941	0.161614	1	0.33264	0.66736	91805
SSC	0.346117	0.15847	0.349264	0.146149	1	0.304619	0.695381	18748
IR	0.284634	0.221502	0.287682	0.206182	1	0.427684	0.572316	25914
tRNA	0.2502	0.2379	0.2188	0.2931	1	0.531	0.469	2938
rRNA	0.1885	0.2355	0.2574	0.3186	1	0.5541	0.4459	9052
Protein-coding genes	0.3173	0.1743	0.3082	0.2002	1	0.3745	0.6255	78834

## Sheet: KEGG
Table S2. KEGG blast results for the N. pallida chloroplast protein coding genes
Gene ID	KO	Gene name	Description	EC
accD	K01963	accD	acetyl-CoA carboxylase carboxyl transferase subunit beta	EC:6.4.1.2 2.1.3.15
atpA	K02111	ATPF1A, atpA	F-type H+/Na+-transporting ATPase subunit alpha	EC:7.1.2.2 7.2.2.1
atpB	K02112	ATPF1B, atpD	F-type H+/Na+-transporting ATPase subunit beta	EC:7.1.2.2 7.2.2.1
atpE	K02114	ATPF1E, atpC	F-type H+-transporting ATPase subunit epsilon
atpF	K02109	ATPF0B, atpF	F-type H+-transporting ATPase subunit b
atpH	K02110	ATPF0C, atpE	F-type H+-transporting ATPase subunit c
atpI	K02108	ATPF0A, atpB	F-type H+-transporting ATPase subunit a
ccsA
cemA
clpP1	K01358	clpP, CLPP	ATP-dependent Clp protease, protease subunit	EC:3.4.21.92
infA
matK	K20000	MATK	maturase K
ndhA	K05572	ndhA	NAD(P)H-quinone oxidoreductase subunit 1	EC:7.1.1.2
ndhB	K05573	ndhB	NAD(P)H-quinone oxidoreductase subunit 2	EC:7.1.1.2
ndhC	K05574	ndhC	NAD(P)H-quinone oxidoreductase subunit 3	EC:7.1.1.2
ndhD	K05575	ndhD	NAD(P)H-quinone oxidoreductase subunit 4	EC:7.1.1.2
ndhE	K05576	ndhE	NAD(P)H-quinone oxidoreductase subunit 4L	EC:7.1.1.2
ndhF	K05577	ndhF	NAD(P)H-quinone oxidoreductase subunit 5	EC:7.1.1.2
ndhG	K05578	ndhG	NAD(P)H-quinone oxidoreductase subunit 6	EC:7.1.1.2
ndhH	K05579	ndhH	NAD(P)H-quinone oxidoreductase subunit H	EC:7.1.1.2
ndhI	K05580	ndhI	NAD(P)H-quinone oxidoreductase subunit I	EC:7.1.1.2
ndhJ	K05581	ndhJ	NAD(P)H-quinone oxidoreductase subunit J	EC:7.1.1.2
ndhK	K05582	ndhK	NAD(P)H-quinone oxidoreductase subunit K	EC:7.1.1.2
petA	K02634	petA	apocytochrome f
petB	K02635	petB	cytochrome b6
petD	K02637	petD	cytochrome b6-f complex subunit 4
petG	K02640	petG	cytochrome b6-f complex subunit 5
petL
petN	K03689	petN	cytochrome b6-f complex subunit 8
psaA	K02689	psaA	photosystem I P700 chlorophyll a apoprotein A1
psaB	K02690	psaB	photosystem I P700 chlorophyll a apoprotein A2
psaC	K02691	psaC	photosystem I subunit VII
psaI	K02696	psaI	photosystem I subunit VIII
psaJ	K02697	psaJ	photosystem I subunit IX
psbA	K02703	psbA	photosystem II P680 reaction center D1 protein	EC:1.10.3.9
psbB	K02704	psbB	photosystem II CP47 chlorophyll apoprotein
psbC	K02705	psbC	photosystem II CP43 chlorophyll apoprotein
psbD	K02706	psbD	photosystem II P680 reaction center D2 protein	EC:1.10.3.9
psbE	K02707	psbE	photosystem II cytochrome b559 subunit alpha
psbF	K02708	psbF	photosystem II cytochrome b559 subunit beta
psbH	K02709	psbH	photosystem II PsbH protein
psbI	K02710	psbI	photosystem II PsbI protein
psbJ	K02711	psbJ	photosystem II PsbJ protein
psbK	K02712	psbK	photosystem II PsbK protein
psbL	K02713	psbL	photosystem II PsbL protein
psbM	K02714	psbM	photosystem II PsbM protein
psbN	K02715	psbN	PsbN protein
psbT	K02718	psbT	photosystem II PsbT protein
psbZ	K02724	psbZ	photosystem II PsbZ protein
rbcL	K01601	rbcL, cbbL	ribulose-bisphosphate carboxylase large chain	EC:4.1.1.39
rpl14	K02874	RP-L14, MRPL14, rplN	large subunit ribosomal protein L14
rpl16	K02878	RP-L16, MRPL16, rplP	large subunit ribosomal protein L16
rpl2	K02886	RP-L2, MRPL2, rplB	large subunit ribosomal protein L2
rpl20	K02887	RP-L20, MRPL20, rplT	large subunit ribosomal protein L20
rpl23	K02892	RP-L23, MRPL23, rplW	large subunit ribosomal protein L23
rpl32	K02911	RP-L32, MRPL32, rpmF	large subunit ribosomal protein L32
rpl33	K02913	RP-L33, MRPL33, rpmG	large subunit ribosomal protein L33
rpl36	K02919	RP-L36, MRPL36, rpmJ	large subunit ribosomal protein L36
rpoA	K03040	rpoA	DNA-directed RNA polymerase subunit alpha	EC:2.7.7.6
rpoB	K03043	rpoB	DNA-directed RNA polymerase subunit beta	EC:2.7.7.6
rpoC1	K03046	rpoC	DNA-directed RNA polymerase subunit beta'	EC:2.7.7.6
rpoC2	K03046	rpoC	DNA-directed RNA polymerase subunit beta'	EC:2.7.7.6
rps11	K02948	RP-S11, MRPS11, rpsK	small subunit ribosomal protein S11
rps12	K02950	RP-S12, MRPS12, rpsL	small subunit ribosomal protein S12
rps14	K02954	RP-S14, MRPS14, rpsN	small subunit ribosomal protein S14
rps15	K02956	RP-S15, MRPS15, rpsO	small subunit ribosomal protein S15
rps16	K02959	RP-S16, MRPS16, rpsP	small subunit ribosomal protein S16
rps18	K02963	RP-S18, MRPS18, rpsR	small subunit ribosomal protein S18
rps19	K02965	RP-S19, rpsS	small subunit ribosomal protein S19
rps2	K02967	RP-S2, MRPS2, rpsB	small subunit ribosomal protein S2
rps3	K02982	RP-S3, rpsC	small subunit ribosomal protein S3
rps4	K02986	RP-S4, rpsD	small subunit ribosomal protein S4
rps7	K02992	RP-S7, MRPS7, rpsG	small subunit ribosomal protein S7
rps8	K02994	RP-S8, rpsH	small subunit ribosomal protein S8
ycf1
ycf2
ycf3
ycf4

## Sheet: Codon
Table S3. Codon usage frequency and RSCU values for the 85 protein-coding genes in the N. pallida chloroplast
Codon	Aminoacid	Frequency	RSCU
UAA	*	50	1.76471
UAG	*	18	0.63529
UGA	*	17	0.6
GCU	A	644	1.86127
GCA	A	373	1.07803
GCC	A	207	0.59827
GCG	A	160	0.46243
UGU	C	234	1.46708
UGC	C	85	0.53292
GAU	D	863	1.64068
GAC	D	189	0.35932
GAA	E	1000	1.47493
GAG	E	356	0.52507
UUU	F	982	1.29723
UUC	F	532	0.70277
GGA	G	713	1.61678
GGU	G	604	1.36961
GGG	G	282	0.63946
GGC	G	165	0.37415
CAU	H	488	1.57166
CAC	H	133	0.42834
AUU	I	1144	1.47867
AUA	I	724	0.9358
AUC	I	453	0.58552
AAA	K	1069	1.48164
AAG	K	374	0.51836
CUU	L	587	1.75355
UUA	L	846	1.17827
CUA	L	383	1.14414
UUG	L	590	0.82173
CUC	L	191	0.57058
CUG	L	178	0.53174
AUG	M	620	1
AAU	N	1005	1.55332
AAC	N	289	0.44668
CCU	P	417	1.58254
CCA	P	299	1.13472
CCC	P	204	0.77419
CCG	P	134	0.50854
CAA	Q	716	1.55315
CAG	Q	206	0.44685
CGA	R	361	1.56616
AGA	R	493	1.48718
CGU	R	337	1.46204
CGG	R	121	0.52495
AGG	R	170	0.51282
CGC	R	103	0.44685
AGU	S	379	1.52209
UCU	S	578	1.51012
UCA	S	422	1.10255
UCC	S	354	0.92489
AGC	S	119	0.47791
UCG	S	177	0.46244
ACU	T	526	1.60488
ACA	T	407	1.2418
ACC	T	232	0.70786
ACG	T	146	0.44546
GUA	V	547	1.5584
GUU	V	504	1.4359
GUG	V	194	0.55271
GUC	V	159	0.45299
UGG	W	456	1
UAU	Y	782	1.61404
UAC	Y	187	0.38596

## Sheet: SSR
Table S4. Information of the SSRs identified in the N. pallida chloroplast.
SSR type	Start	End	Size (bp)	Identity (%)	SSR Unit
Mono	2139	2153	15	100	T
	3970	3979	10	100	A
	4245	4254	10	100	T
	5913	5932	20	95	T
	6760	6770	11	100	T
	7339	7351	13	92.31	A
	7718	7728	11	100	A
	8374	8383	10	100	T
	9838	9848	11	100	A
	10250	10261	12	100	A
	10343	10362	20	100	A
	10929	10939	11	100	T
	14493	14504	12	100	A
	14586	14597	12	100	T
	14756	14765	10	100	T
	19171	19180	10	100	T
	19499	19508	10	100	T
	21298	21309	12	100	T
	21407	21416	10	100	T
	25679	25692	14	92.86	A
	25919	25929	11	100	A
	25936	25947	12	100	T
	30802	30812	11	100	T
	33274	33290	17	94.12	A
	37241	37250	10	100	T
	37661	37670	10	100	G
	40800	40809	10	100	A
	41354	41363	10	100	A
	48776	48786	11	100	T
	49473	49482	10	100	G
	53612	53621	10	100	T
	53941	53960	20	95	T
	54269	54278	10	100	T
	56579	56592	14	100	T
	60223	60232	10	100	T
	60294	60303	10	100	T
	60828	60840	13	100	A
	62832	62841	10	100	T
	65392	65401	10	100	T
	65944	65953	10	100	A
	66524	66536	13	100	A
	66562	66576	15	100	A
	69060	69069	10	100	T
	69653	69662	10	100	A
	71553	71562	10	100	T
	73289	73301	13	92.31	T
	73811	73831	21	95.24	T
	75127	75139	13	100	A
	76452	76461	10	100	T
	77419	77431	13	100	T
	82303	82312	10	100	T
	82423	82432	10	100	A
	84922	84933	12	100	T
	86552	86572	21	95.24	T
	87773	87782	10	100	T
	87804	87813	10	100	T
	87859	87868	10	100	T
	88438	88449	12	100	A
	88465	88478	14	100	A
	90177	90189	13	92.31	T
	91118	91128	11	100	T
	118536	118545	10	100	T
	120003	120022	20	95	A
	120225	120234	10	100	T
	121719	121730	12	100	T
	123028	123038	11	100	T
	128848	128857	10	100	T
	131671	131683	13	92.31	A
	132659	132670	12	100	T
	132885	132895	11	100	T
	133091	133102	12	100	T
	133243	133254	12	100	T
	134276	134289	14	92.86	T
	134419	134434	16	93.75	T
	135487	135499	13	100	T
	135596	135605	10	100	A
	136366	136375	10	100	T
	136411	136423	13	92.31	T
Di	41555	41575	23	91.3	AT
	62757	62772	17	94.12	AT
	74686	74715	31	93.55	AT
Tri	4845	4875	31	90.32	TTA
	5020	5033	15	93.33	CTT
	8564	8578	14	92.86	TTA
	9994	10008	14	92.86	AAT
	15283	15294	12	100	TAT
	17603	17617	15	93.33	AAC
	31737	31759	23	91.3	TAA
	52320	52336	16	93.75	AAT
	56697	56709	13	100	TAT
	56937	56967	34	91.18	TAT
	57157	57171	15	93.33	TAG
	60761	60774	14	100	TTA
	65154	65177	24	91.67	ATT
	65159	65181	23	91.3	TTA
	69498	69511	15	93.33	AGT
	73327	73339	13	100	TAA
	76419	76443	23	91.3	TTA
	89990	90001	12	100	TAC
Tetra	4805	4820	15	93.33	TTTA
	9331	9346	16	100	CAAA
	12059	12074	16	93.75	TTAA
	16855	16870	16	93.75	TGAA
	30517	30532	16	100	ATTT
	48810	48832	23	91.3	TCTT
	52309	52328	20	95	ATAA
	62709	62726	18	94.44	TATT
	69844	69859	17	94.12	TATT
	76773	76789	18	94.44	ATTA
	89765	89780	16	93.75	TTTC
	89969	89990	22	100	ATTA
	117698	117719	23	91.3	TTTA
	120835	120850	15	93.33	ATAG
	136468	136485	18	94.44	AAAT
Penta	9903	9917	15	100	AAATT
	17080	17098	18	94.44	AATCT
	17128	17152	25	92	AACAA
	23720	23736	18	94.44	GATAC
	31696	31712	16	93.75	AAATT
	37384	37400	18	94.44	AAAAG
	41373	41391	20	95	AAAAT
	41557	41588	32	90.63	AATAT
	72009	72031	21	90.48	AATAT
	74135	74152	17	94.12	ACTAT
	102238	102254	17	100	AATGG
	151933	151949	17	100	TTCCA
Hexa	4580	4597	17	94.12	AAAATG
	7279	7299	22	95.46	ATTTCT
	11473	11491	20	95	AATATT
	15796	15813	19	94.74	AAATAC
	31589	31608	20	95	AAATAG
	56894	56912	18	94.44	AATATT
	62838	62865	28	92.86	AAAATC
	73565	73585	20	95	AAGAAT
	78243	78264	24	91.67	AATATT
	87723	87762	41	90.24	AATATT
	107313	107341	31	93.55	AATACT
	108348	108365	17	94.12	AATGAG
	128691	128710	19	94.74	AGATAT
	145822	145839	17	94.12	AATGAG
	146846	146874	31	93.55	AATACT

## Sheet: Tandem
Table S5. Information of tanden repeats identified in the N. pallida chloroplast.
Unit Length	Start	End	Size (bp)	Identity (%)	Repeat Unit
15	5551	5591	41	100	AAATAGAAATAGAAT
15	5804	5833	30	100	AAAAAATTAGGTATG
15	10115	10145	31	100	AAATAATAAATATAT
15	12185	12233	47	93.62	AACTAATTCTAATAT
15	51661	51691	31	100	AAAATAGCTAAGAAT
15	62738	62767	30	100	AAAATTATATAATAT
15	69466	69496	31	100	AACATATAAGCATAT
15	74118	74147	30	100	AAGTATAGTAATTAT
15	91517	91555	39	97.44	AAATTAAGATATAAT
15	128933	128962	30	100	AAATCTTAGAATATT
17	4742	4792	51	100	AAATGTATAACAATAAC
17	36132	36165	34	100	AACATATAATAAGTTAT
17	41944	41979	36	100	AAAACTAGAAATTAATT
17	51960	51994	35	100	AAGACTCTATACTAATT
17	56715	56761	49	95.92	AAATATTGAAATTCATT
17	65086	65121	36	100	AAAAATAAAGAATTAAT
19	2037	2122	86	100	AAATAGGAAATGGATTATG
19	128780	128844	66	98.49	AAAATAAGATTATATATTC
20	15402	15451	50	100	AAATATCAATATATTAATAG
20	56965	57024	60	100	AAAGTATAAGTAAGTATAAG
22	31602	31647	46	100	AAAATTTCTAAATTCTAAATAG
22	36618	36661	44	100	AAAAGAAATTGGAAATCCAATC
22	69800	69843	44	100	AAAATGTAATAAATATATTGTG
24	12236	12289	54	98.15	AAAAAATAATAATATAATATTAAT

## Sheet: Other repeats
Table S6. Information of palindrome, forward and reverse repeats identified in the N. pallida chloroplast.
Repeat Type	Repeat 1 Start	Repeat 1 End	Repeat 2 Start	Repeat 2 End	Repeat 3 Start	Repeat 3 End	Repeat 4 Start	Repeat 4 End	Repeat 5 Start	Repeat 5 End	Repeat 6 Start	Repeat 6 End	Repeat 7 Start	Repeat 7 End	Size (bp)
Palindrome	23654	23669													16
	32114	32129													16
	32117	32132													16
	37898	37913													16
	52023	52038													16
	65112	65127													16
	65462	65477													16
	72982	72997													16
	73427	73442													16
	74701	74716													16
	110154	110169	144018	144033											16
	123069	123084													16
	128726	128741													16
	131709	131724													16
	27320	27337													18
	32114	32131													18
	32115	32132													18
	52272	52289													18
	81425	81442													18
	89969	89986	89973	89990											18
	97315	97332	156855	156872											18
	8570	8589													20
	37201	37220													20
	41555	41574													20
	65192	65211													20
	5098	5119													22
	8449	8472													24
	89968	89991													24
	81248	81291													44
	121440	121507													68
Forward	214	228	154252	154266											15
	304	318	10721	10735											15
	2134	2148	19494	19508											15
	2142	2156	53949	53963											15
	2229	2243	129050	129064											15
	4581	4595	74048	74062											15
	4844	4858	56438	56452											15
	5546	5560	65206	65220											15
	5804	5818	5819	5833											15
	5919	5933	56579	56593											15
	5925	5939	8260	8274											15
	5926	5940	117705	117719											15
	5928	5942	56527	56541											15
	7471	7485	9843	9857											15
	7472	7486	17900	17914											15
	7475	7489	9294	9308											15
	7489	7503	8571	8585											15
	7509	7523	78280	78294											15
	7718	7732	25919	25933											15
	8271	8285	9596	9610											15
	8348	8362	120459	120473											15
	8455	8469	52107	52121											15
	8506	8520	66854	66868											15
	8576	8590	52047	52061											15
	9000	9014	122274	122288											15
	9293	9307	52452	52466											15
	9315	9329	33273	33287											15
	9412	9426	40561	40575	138069	138083									15
	9513	9527	51810	51824											15
	9561	9575	15381	15395	78252	78266									15
	9592	9606	65475	65489											15
	9994	10008	41492	41506											15
	10065	10079	36983	36997											15
	10113	10127	129252	129266											15
	10122	10136	62712	62726											15
	10128	10142	74665	74679											15
	10338	10352	82418	82432											15
	10343	10357	10344	10358	10345	10359	10346	10360	10347	10361	10348	10362	66562	66576	15
	10351	10365	88438	88452											15
	10369	10383	142103	142117											15
	10922	10936	63899	63913											15
	11470	11484	128893	128907											15
	11473	11487	128769	128783											15
	11481	11495	91563	91577											15
	11509	11523	57044	57058											15
	11606	11620	52116	52130											15
	13881	13895	35582	35596											15
	14588	14602	19171	19185	77422	77436									15
	14681	14695	121977	121991											15
	16094	16108	95696	95710											15
	16248	16262	121261	121275											15
	17118	17132	72423	72437											15
	17167	17181	19183	19197											15
	17369	17383	48821	48835											15
	19430	19444	107784	107798											15
	19496	19510	69057	69071											15
	19753	19767	92458	92472											15
	20649	20663	133700	133714											15
	20829	20843	117589	117603											15
	21266	21280	120273	120287											15
	21402	21416	48771	48785											15
	29999	30013	56883	56897											15
	30504	30518	30528	30542											15
	30800	30814	123026	123040											15
	31596	31610	84984	84998											15
	31682	31696	74964	74978											15
	31737	31751	47932	47946											15
	32114	32128	32116	32130	32118	32132	121161	121175							15
	32120	32134	74686	74700											15
	32123	32137	56309	56323											15
	32413	32427	65599	65613											15
	36460	36474	91587	91601											15
	36674	36688	87939	87953											15
	36786	36800	134054	134068											15
	36988	37002	124010	124024											15
	37213	37227	73971	73985											15
	38446	38460	138281	138295											15
	40521	40535	41374	41388											15
	40522	40536	122851	122865											15
	43103	43117	71484	71498											15
	47159	47173	160096	160110											15
	47859	47873	69658	69672											15
	49142	49156	89004	89018	106431	106445	127783	127797							15
	50239	50253	116104	116118											15
	51277	51291	90082	90096											15
	51312	51326	74603	74617											15
	51688	51702	51729	51743											15
	51861	51875	134816	134830											15
	52303	52317	72015	72029											15
	53946	53960	56576	56590											15
	53947	53961	132657	132671											15
	56434	56448	69849	69863	69872	69886									15
	56580	56594	73819	73833	135487	135501									15
	56690	56704	129251	129265											15
	56696	56710	56936	56950											15
	56940	56954	65159	65173											15
	57635	57649	142063	142077											15
	62738	62752	62753	62767											15
	62754	62768	121209	121223											15
	62832	62846	133245	133259											15
	63280	63294	72032	72046											15
	65110	65124	87778	87792											15
	65602	65616	84286	84300											15
	69055	69069	77414	77428											15
	69392	69406	87798	87812											15
	69666	69680	69684	69698											15
	71198	71212	131228	131242											15
	74118	74132	74133	74147											15
	74217	74231	74672	74686											15
	74702	74716	121162	121176											15
	76452	76466	123029	123043	134425	134439									15
	77335	77349	121382	121396											15
	86548	86562	91114	91128	123024	123038	133239	133253	135483	135497					15
	86554	86568	128848	128862											15
	86605	86619	133248	133262											15
	96532	96546	129289	129303											15
	100705	100719	105885	105899											15
	101918	101932	130096	130110											15
	117713	117727	136415	136429											15
	120014	120028	120974	120988											15
	120457	120471	152960	152974											15
	120478	120492	160931	160945											15
	123350	123364	128968	128982											15
	128933	128947	128948	128962											15
	135211	135225	154189	154203											15
	148288	148302	153468	153482											15
	2136	2151	77416	77431											16
	3711	3726	71240	71255											16
	4847	4862	8335	8350											16
	5001	5016	71455	71470											16
	5074	5089	79039	79054											16
	5523	5538	91238	91253											16
	5557	5572	5572	5587	52453	52468									16
	5748	5763	158340	158355											16
	5921	5936	86552	86567											16
	5930	5945	30518	30533											16
	7525	7540	17005	17020											16
	7581	7596	128852	128867											16
	8437	8452	91428	91443											16
	8565	8580	76430	76445											16
	9260	9275	19182	19197											16
	9286	9301	12277	12292											16
	9524	9539	52470	52485											16
	9992	10007	31744	31759											16
	10069	10084	11440	11455											16
	10075	10090	124008	124023											16
	10115	10130	10130	10145	56454	56469									16
	10889	10904	122714	122729											16
	11098	11113	37262	37277											16
	15296	15311	72011	72026											16
	15363	15378	90167	90182											16
	17037	17052	91509	91524											16
	19161	19176	87164	87179											16
	19169	19184	19497	19512											16
	20451	20466	77057	77072											16
	20811	20826	29997	30012											16
	21296	21311	133089	133104											16
	25913	25928	65938	65953											16
	25933	25948	84919	84934											16
	29453	29468	96629	96644											16
	31586	31601	91816	91831											16
	32118	32133	121161	121176											16
	32119	32134	74702	74717											16
	34030	34045	48645	48660											16
	35054	35069	57115	57130											16
	41525	41540	65162	65177											16
	41631	41646	154353	154368											16
	44002	44017	46226	46241											16
	47833	47848	47849	47864											16
	50483	50498	73419	73434											16
	52317	52332	65123	65138											16
	52467	52482	106806	106821											16
	52525	52540	77448	77463											16
	53941	53956	86557	86572											16
	53943	53958	134419	134434											16
	55015	55030	55037	55052											16
	55040	55055	67705	67720											16
	57903	57918	81589	81604											16
	65089	65104	91142	91157											16
	65386	65401	71547	71562											16
	69131	69146	91464	91479											16
	75335	75350	155589	155604											16
	86548	86563	133239	133254	135483	135498									16
	87773	87788	120225	120240											16
	88438	88453	88467	88482											16
	91158	91173	131432	131447											16
	110154	110169	144018	144033											16
	117746	117761	129040	129055											16
	123284	123299	150793	150808											16
	132790	132805	147396	147411											16
	2136	2152	5916	5932	73815	73831									17
	4742	4758	4776	4792											17
	4989	5005	66586	66602											17
	5743	5759	85143	85159											17
	5915	5931	73814	73830	77415	77431									17
	7335	7351	25675	25691											17
	9261	9277	17167	17183											17
	9828	9844	10147	10163											17
	10115	10131	56454	56470											17
	10349	10365	88465	88481											17
	36132	36148	36149	36165											17
	41494	41510	52048	52064											17
	42034	42050	73135	73151											17
	56433	56449	69871	69887											17
	56494	56510	85990	86006											17
	56715	56731	56732	56748											17
	60824	60840	66520	66536											17
	62707	62723	62814	62830											17
	64133	64149	94856	94872											17
	65106	65122	91142	91158											17
	69846	69862	117706	117722											17
	74686	74702	74703	74719											17
	86546	86562	91112	91128	133237	133253									17
	105363	105379	134195	134211											17
	3130	3147	48766	48783											18
	5297	5314	7515	7532											18
	7651	7668	31001	31018											18
	9474	9491	40628	40645											18
	12052	12069	41939	41956											18
	14586	14603	77420	77437											18
	44042	44059	46266	46283											18
	65150	65167	76426	76443											18
	97315	97332	156855	156872											18
	106463	106480	134557	134574											18
	110329	110346	137488	137505											18
	116682	116699	143841	143858											18
	4861	4879	41528	41546											19
	5302	5320	5322	5340											19
	11373	11391	41800	41818											19
	37422	37440	37442	37460											19
	56482	56500	62454	62472											19
	65284	65302	78243	78261											19
	69854	69872	106774	106792											19
	9561	9580	78252	78271											20
	51693	51712	51754	51773											20
	56579	56598	73818	73837											20
	56965	56984	57005	57024											20
	62579	62598	62602	62621											20
	86544	86563	133235	133254											20
	115820	115839	138325	138344											20
	115843	115862	138348	138367											20
	5913	5933	73812	73832											21
	9409	9429	40558	40578											21
	128780	128800	128818	128838											21
	36618	36639	36640	36661											22
	69800	69821	69822	69843											22
	12236	12259	12260	12283											24
	2037	2065	2094	2122											29
	88978	89019	106405	106446	127757	127798									42
	88977	89019	106404	106446											43
Reverse	2139	2153			10344	10358	66562	66576	10345	10359	10346	10360			15
	2813	2827			469	483									15
	6996	7010			5729	5743									15
	7511	7525			4114	4128									15
	8499	8513			6447	6461									15
	8574	8588			7489	7503									15
	9256	9270			6659	6673									15
	9257	9271			8376	8390									15
	9283	9297			8564	8578									15
	9312	9326			4842	4856									15
	9518	9532			9266	9280									15
	9694	9708			5283	5297									15
	9925	9939			8563	8577									15
	10249	10263			132657	132671	53947	53961							15
	11322	11336			8228	8242									15
	11621	11635			199	213									15
	12279	12293			56454	56468	10130	10144							15
	23845	23859			6934	6948									15
	25552	25566			5574	5588	5559	5573							15
	31927	31941			7454	7468									15
	32272	32286			3358	3372									15
	32396	32410			12086	12100									15
	33276	33290			5922	5936									15
	36989	37003			31787	31801									15
	37198	37212			11477	11491									15
	41516	41530			12277	12291									15
	41526	41540			12261	12275	12237	12251							15
	43662	43676			5659	5673									15
	43968	43982			17231	17245									15
	47909	47923			4845	4859									15
	49676	49690			31741	31755									15
	50239	50253	116104*	116118*	40561	40575	9412	9426	138069	138083					15
	52107	52121			8452	8466									15
	53776	53790			36460	36474									15
	53945	53959			9838	9852									15
	56687	56701			51797	51811									15
	56948	56962			12238	12252	12262	12276							15
	57968	57982			45340	45354									15
	58210	58224			31865	31879									15
	60762	60776			52322	52336									15
	60823	60837			19171	19185									15
	60829	60843			14583	14597									15
	62816	62830			52313	52327									15
	62827	62841			14495	14509									15
	63250	63264			10031	10045									15
	65168	65182			52319	52333									15
	65329	65343			4805	4819									15
	65467	65481			9578	9592									15
	65810	65824			41179	41193									15
	66135	66149			19186	19200									15
	66526	66540			91114	91128	123024	123038							15
	66561	66575			5919	5933	73818	73832	56579	56593					15
	66799	66813			5581	5595									15
	66991	67005			66547	66561									15
	69642	69656			62789	62803									15
	69654	69668			69392	69406									15
	69706	69720			9971	9985									15
	70066	70080			22330	22344									15
	71443	71457			70149	70163									15
	71553	71567			66557	66571									15
	71883	71897			69844	69858									15
	72015	72029			8441	8455									15
	72855	72869			11806	11820									15
	72984	72998			32111	32125									15
	73326	73340			56936	56950									15
	74680	74694			47869	47883									15
	74701	74715			32119	32133	121162	121176							15
	74736	74750			7418	7432									15
	75127	75141			56577	56591									15
	76422	76436			31745	31759									15
	76431	76445			12084	12098									15
	77265	77279			17366	17380									15
	78281	78295			4840	4854									15
	80298	80312			18976	18990									15
	82081	82095			29075	29089									15
	85036	85050			71758	71772									15
	87684	87698			7441	7455									15
	88438	88452			2136	2150									15
	88440	88454			8369	8383									15
	88469	88483			69055	69069									15
	89037	89051			9589	9603									15
	89817	89831			20542	20556									15
	91141	91155			9311	9325									15
	91150	91164			17027	17041									15
	91493	91507			8579	8593									15
	91583	91597			4576	4590									15
	94077	94091			47159	47173									15
	99921	99935			214	228									15
	112070	112084			10369	10383									15
	112110	112124			57635	57649									15
	115892	115906			38446	38460									15
	118516	118530			19317	19331									15
	120457	120471			101213	101227									15
	120478	120492			93242	93256									15
	120577	120591			120560	120574									15
	120809	120823			65261	65275									15
	121161	121175			32115	32129	32117	32131							15
	121717	121731			88437	88451									15
	121934	121948			14316	14330									15
	122269	122283			33283	33297									15
	122569	122583			48814	48828									15
	122711	122725			65432	65446									15
	122821	122835			91505	91519									15
	124117	124131			53936	53950									15
	125908	125922			79823	79837									15
	126583	126597			126567	126581									15
	126595	126609			30518	30532	5930	5944							15
	126892	126906			62437	62451									15
	128182	128196			7721	7735									15
	128725	128739			15377	15391									15
	128753	128767			74647	74661									15
	128848	128862			33275	33289									15
	128851	128865			40521	40535									15
	128963	128977			15342	15356									15
	129042	129056			126	140									15
	132309	132323			71753	71767									15
	132507	132521			9840	9854									15
	132656	132670			14493	14507									15
	132680	132694			71909	71923									15
	132811	132825			71192	71206									15
	132880	132894			3970	3984									15
	133242	133256			14491	14505									15
	133243	133257			88462	88476									15
	133738	133752			9320	9334									15
	134045	134059			133895	133909									15
	134543	134557			82424	82438									15
	135049	135063			78145	78159									15
	135211	135225			99984	99998									15
	136468	136482			5926	5940									15
	136584	136598			20829	20843									15
	146389	146403			19430	19444									15
	147742	147756			49142	49156									15
	148288	148302	153468*	153482*	105885	105899	100705	100719							15
	152255	152269			130096	130110									15
	157641	157655			129289	129303									15
	158477	158491			16094	16108									15
	161715	161729			19753	19767									15
	7284	7299			5560	5575	5575	5590							16
	7659	7674			5012	5027									16
	9786	9801			4850	4865									16
	12083	12098			8566	8581									16
	12279	12294			10114	10129									16
	17040	17055			12270	12285									16
	22466	22481			19434	19449									16
	23298	23313			3959	3974									16
	23853	23868			7232	7247									16
	31697	31712			9905	9920									16
	36494	36509			36150	36165									16
	36772	36787			8501	8516									16
	40881	40896			36377	36392									16
	41516	41531			9285	9300									16
	47879	47894			10120	10135									16
	52309	52324			10122	10137									16
	56930	56945			10000	10015									16
	63495	63510			35864	35879									16
	65121	65136			32392	32407									16
	65163	65178			12260	12275									16
	65172	65187			19225	19240									16
	66520	66535			14586	14601									16
	66525	66540			86548	86563	133239	133254							16
	69399	69414			35576	35591									16
	69941	69956			41271	41286									16
	76418	76433			8577	8592									16
	76420	76435			41492	41507									16
	76421	76436			9993	10008									16
	77416	77431			10350	10365									16
	78249	78264			15296	15311									16
	82016	82031			6495	6510									16
	82574	82589			38097	38112									16
	83441	83456			9669	9684									16
	84062	84077			71998	72013									16
	86560	86575			82386	82401									16
	87798	87813			69653	69668									16
	88438	88453			77415	77430	5915	5930	73814	73829					16
	89306	89321			34638	34653									16
	90040	90055			90004	90019									16
	91586	91601			53776	53791									16
	95832	95847			5748	5763									16
	98583	98598			75335	75350									16
	99819	99834			41631	41646									16
	122276	122291			50030	50045									16
	123284	123299			103379	103394									16
	128767	128782			8420	8435									16
	128775	128790			122893	122908									16
	128850	128865			41374	41389									16
	131670	131685			90175	90190									16
	131822	131837			11498	11513									16
	132790	132805			106776	106791	69856	69871							16
	132976	132991			120133	120148									16
	134213	134228			71972	71987									16
	135044	135059			48809	48824									16
	135590	135605			6761	6776									16
	136063	136078			2308	2323									16
	136409	136424			57109	57124									16
	147366	147381			52467	52482									16
	157543	157558			29453	29468									16
	162356	162371			31586	31601									16
	10341	10357			2139	2155									17
	10349	10365	88465*	88481*	73815	73831	2136	2152	5916	5932					17
	12230	12246			4852	4868									17
	35954	35970			34912	34928									17
	36493	36509			36133	36149									17
	60823	60839			14586	14602									17
	73324	73340			56696	56712									17
	77419	77435			66520	66536									17
	78249	78265			72010	72026									17
	86553	86569			33274	33290									17
	87890	87906			5268	5284									17
	91548	91564			300	316									17
	135483	135499			66524	66540									17
	148808	148824			134195	134211									17
	159315	159331			64133	64149									17
	31713	31730			12151	12168									18
	56888	56905			9562	9579	78253	78270							18
	62709	62726			52310	52327									18
	65154	65171			9279	9296									18
	65163	65180			12234	12251									18
	77419	77436			60823	60840									18
	87974	87991			76792	76809									18
	88465	88482			5915	5932	73814	73831							18
	88466	88483			77414	77431									18
	116682	116699	143841*	143858*	137488	137505	110329	110346							18
	123088	123105			17048	17065									18
	128712	128729			52217	52234									18
	147707	147724			134557	134574									18
	10348	10366			2135	2153									19
	41663	41681			4966	4984									19
	74655	74673			31774	31792									19
	87744	87762			56894	56912									19
	147395	147413			69854	69872									19
	9953	9972			9703	9722									20
	52299	52318			8440	8459									20
	138348	138367	115843*	115862*	115820	115839	138325	138344							20
	50236	50256			40558	40578									21
	56774	56794			56661	56681									21
	58332	58353			58300	58321									22
	124707	124731			124680	124704									25
	50233	50261			9404	9432									29
	147741	147782			127757	127798									42
	147741	147783			88977	89019									43

## Sheet: Genebank_ID
Table S7. Genbank accession numbers of the sequences used for the phylogenomic reconstruction.
Species	Accession Number
Acacia dealbata	NC034985
Acacia ligulata	NC026134
Adenanthera microsperma	NC034986
Albizia julibrissin	NC058305
Albizia odoratissima	NC034987
Cylicodiscus gabunensis	MZ247089
Dichrostachys cinerea	NC035346
Faidherbia albida	NC035347
Inga leiocalycina	NC028732
Leucaena trichandra	NC028733
Mimosa pudica	NC042921
Neltuma glandulosa	NC026683
Neltuma juliflora	NC049132
Neltuma pallida	OR178743
Pararchidendron pruinosum	NC035348
Parkia javanica	NC034989
Piptadenia communis	NC034990
Piptadeniastrum africanum	MZ274093
Pithecellobium flexicaule	NC034991
Prosopis cineraria	NC049133
Prosopis farcta	NC061227
Samanea saman	NC034992
Senegalia laeta	NC036736
Senna occidentalis	NC038222
Senna tora	NC030193
Strombocarpa tamarugo	NC060845
Stryphnodendron adstringens	NC044627
Vachellia flava	NC036734
Vachellia seyal	NC036735
Xylia xylocarpa	N0C57267

## Sheet: Distance-species-gene
Table S8. Pairwise distance for 74 genes of N. pallida chloroplast with their homologs from N. juliflora, P. farcta, S. tamarugo and A. ligulata.
Species	psbA	matK	psbK	psbI	atpA	atpF	atpH	atpI	rps2	rpoC2	rpoC1	rpoB	petN	psbM	psbD	psbC	psbZ	rps14	psaB	psaA	ycf3	rps4	ndhJ	ndhK	ndhC	atpE	atpB	rbcL	accD	psaI	ycf4	cemA	petA	psbJ	psbF	psbE	petL	petG	psaJ	rpl33	rps18	rpl20	clpP	psbB	psbT	psbN	psbH	petB	petD
N. juliflora	0.0009	0.0007	0	0	0	0	0	0	0	0.0007	0.002	0.0078	0	0	0	0.0014	0	0	0	0	0	0	0	0.0015	0	0	0.0013	0	0.0054	0	0.0018	0	0.001	0	0	0	0	0	0	0	0	0.0028	0	0	0	0	0	0	0
P. farcta	0.0066	0.0187	0.0215	0.009	0.0137	0.0019	0.0041	0.0081	0.0056	0.0158	0.0075	0.0106	0.0333	0.0095	0.0028	0.0101	0.0053	0	0.0091	0.0084	0.0059	0.0099	0.0063	0.0133	0.0083	0.0124	0.0067	0.0203	0.0209	0.0088	0.009	0.0116	0.0145	0	0	0	0	0	0.0074	0.0199	0.0097	0.0167	0.0119	0.0085	0.0278	0	0.009	0.0123	0.0021
S. tamarugo	0.0028	0.006	0.0161	0.009	0.002	0	0	0.0027	0.0056	0.0068	0.005	0.0053	0.0111	0.0095	0.0028	0.0058	0	0.0066	0.0036	0.0058	0.002	0.0033	0	0.0104	0	0	0.0061	0.0105	0.0074	0	0.0054	0.0029	0.0073	0	0	0	0	0	0.0148	0.005	0.0065	0.0139	0.0068	0.0033	0.0093	0	0	0.0046	0.0021
A. ligulata	0.0085	0.022	0.0161	0.009	0.0124	0.0112	0.0122	0.0094	0.0323	0.0185	0.0124	0.0093	0.0111	0.0095	0.0094	0.0079	0.0265	0.0297	0.0104	0.0084	0.0079	0.0149	0.0063	0.0163	0.0165	0.01	0.0148	0.0217	0.0412	0.0263	0.0252	0.0261	0.0197	0.0081	0.0083	0	0.0104	0.0175	0.0222	0.0149	0.0324	0.0417	0.2828	0.0079	0.0185	0	0.009	0.0154	0.0062
[truncated: 26 more columns]

## Sheet: Distance-gene
Table S9. Average distance for 74 genes of N. pallida chloroplast with their homologs from N. juliflora, P. farcta, S. tamarugo and A. ligulata.
Gen	Average distance
clpP	0.075375
ycf1	0.023125
rpl20	0.018775
accD	0.018725
psbT	0.0139
petN	0.013875
psbK	0.013425
rps3	0.0133
rbcL	0.013125
rps18	0.01215
rps11	0.012
ndhF	0.011975
matK	0.01185
rps12	0.0112
psaJ	0.0111
rps2	0.010875
rpoA	0.0108
petA	0.010625
rpoC2	0.01045
ndhK	0.010375
ycf4	0.01035
cemA	0.01015
rpl33	0.00995
rps8	0.00925
rps14	0.009075
rps19	0.008975
rpl32	0.00895
psaI	0.008775
rpoB	0.00825
rps15	0.00825
petB	0.008075
rpl16	0.007975
psbZ	0.00795
ccsA	0.007725
atpB	0.007225
psbM	0.007125
atpA	0.007025
rps4	0.007025
psbI	0.00675
rpoC1	0.006725
rpl36	0.006575
psbC	0.0063
ndhC	0.0062
ndhA	0.00595
ycf2	0.005925
psaB	0.005775
psaA	0.00565
atpE	0.0056
ndhG	0.005175
atpI	0.00505
psbB	0.004925
ndhD	0.0047
psbA	0.0047
psbH	0.0045
petG	0.004375
rpl2	0.004225
atpH	0.004075
rpl14	0.004075
ycf3	0.00395
psbD	0.00375
ndhH	0.003575
atpF	0.003275
ndhJ	0.00315
psaC	0.00305
rpl23	0.00265
petD	0.0026
petL	0.0026
ndhE	0.00245
psbF	0.002075
psbJ	0.002025
ndhB	0.001975
ndhI	0.00155
rps7	0.001075
psbE	0
psbN	0
